# Supplementary material for: A Pediatric- and Adolescent-Focused Medication Abortion Curriculum for Multidisciplinary Trainees
Source: MedEdPORTAL. 2025 Nov 13;21:11553. doi: 10.15766/mep_2374-8265.11553 (PMC12612281; doi:10.15766/mep_2374-8265.11553)
Supplement: Supplementary file 1 — Curriculum Facilitator Guide.docxModule 1 - Pregnancy Options.mp4Module 2 - Medication Abortion Management.mp4Module 3 - Postabortion Care.mp4Module 4 - Harm Reduction Strategies.mp4Workshop Slides.pptxCase.docxCase Facilitator Guide.docxPresurvey.docxPostsurvey.docxMAB Learner Resource Sheet.docx [file mep_2374-8265.11553-s001.zip]

Archive with 12 entries (12 files):
- H. Case Facilitator Guide.docx
- I. Presurvey.docx
- J. Postsurvey.docx
- K. MAB Learner Resource Sheet.docx
- A. Curriculum Facilitator Guide.docx
- B. Module 1 - Pregnancy Options.mp4
- C. Module 2 - Medication Abortion Management.mp4
- E. Module 4 - Harm Reduction Strategies.mp4
- F. Workshop Slides.pptx
- G. Case.docx
- D. Module 3 - Postabortion Care.mp4
- _Educational Summary Report_11553.pdf
